# Supplementary material for: 1-(Arylsulfonyl-isoindol-2-yl)piperazines as 5-HT6R Antagonists: Mechanochemical Synthesis, In Vitro Pharmacological Properties and Glioprotective Activity
Source: Biomolecules. 2022 Dec 21;13(1):12. doi: 10.3390/biom13010012 (PMC9855333; doi:10.3390/biom13010012)
Supplement: Supplementary file 1 [file biomolecules-13-00012-s001.zip]

Archive with 1 entries (1 files):
- biomolecules-2094241-supplementary.pdf
